# Supplementary material for: Change in Diet Quality and Meal Sources during the COVID-19 Pandemic in a Diverse Subset of Men and Women in the Cancer Prevention Study-3
Source: Nutrients. 2023 Feb 7;15(4):849. doi: 10.3390/nu15040849 (PMC9962248; doi:10.3390/nu15040849)
Supplement: Supplementary file 1 [file nutrients-15-00849-s001.zip]

Archive with 1 entries (1 files):
- Diet and COVID_Supplementary Files proof_Feb 6 2023.pdf
